# Supplementary material for: A Novel Test for Absolute Fit of Evolutionary Models Provides a Means to Correctly Identify the Substitution Model and the Model Tree
Source: Genome Biol Evol. 2019 Aug 1;11(8):2403–19. doi: 10.1093/gbe/evz167 (PMC6736042; doi:10.1093/gbe/evz167)
Supplement: evz167_Supplementary_Data [file evz167_supplementary_data.zip]

Archive with 1 entries (1 files):
- SUPPLEMENTARY_MATERIAL.tgz
